# Supplementary material for: Use of a Longer Aglycon Moiety Bearing Sialyl α(2→3) Lactoside on the Glycopolymer for Lectin Evaluation
Source: Polymers (Basel). 2023 Feb 17;15(4):998. doi: 10.3390/polym15040998 (PMC9959589; doi:10.3390/polym15040998)
Supplement: Supplementary file 1 [file polymers-15-00998-s001.zip]

Archive with 1 entries (1 files):
- polymers-2220041-supplementary.pdf
